# Supplementary material for: Association analysis of polymorphisms in SLK, ARHGEF9, WWC2, GAB3, and FSHR genes with reproductive traits in different sheep breeds
Source: Front Genet. 2024 Apr 12;15:1371872. doi: 10.3389/fgene.2024.1371872 (PMC11045898; doi:10.3389/fgene.2024.1371872)
Supplement: Supplementary file 1 [file Table1.XLSX]

## Sheet: WWC2
Duolang	Litter Size	Suffolk	Litter Size	Hu	Litter Size
CC	1	CC	1	CC	1
CC	1	CC	1	CC	1
CC	1	CC	1	CC	1
CC	1	CC	1	CC	1
CC	1	CC	1	CC	1
CC	1	CC	1	CC	1
CC	1	CC	1	CC	1
CC	1	CC	1	CC	1
CC	1	CC	1	CC	1
CC	1	CC	1	CC	1
CC	1	CC	1	CC	1
CC	1	CC	1	CC	1
CC	1	CC	1	CC	1
CC	1	CT	1	CC	1
CC	1	CT	1	CC	1
CC	1	CT	1	CC	1
CC	1	CT	1	CC	1
CC	1	CT	1	CC	1
CC	1	CT	1	CC	1
CC	1	CT	1	CC	1
CC	1	CT	1	CC	1
CC	1	CT	1	CC	1
CC	1	CT	1	CC	1
CC	1	CT	1	CC	1
CC	1	CT	1	CC	1
CC	1	CT	1	CC	1
CC	1	CT	1	CC	1
CC	1	CT	1	CC	1
CC	1	CT	1	CC	1
CC	1	CT	1	CC	1
CC	1	CT	1	CC	1
CC	1	CT	1	CC	1
CC	1	CT	1	CC	1
CC	1	CT	1	CC	1
CC	1	CT	1	CC	1
CC	1	CT	1	CC	1
CC	1	CT	1	CC	1
CC	1	CT	1	CC	1
CC	1	CT	1	CC	1
CC	1	TT	1	CC	1
CC	1	TT	1	CC	1
CC	1	TT	1	CC	1
CC	1	CC	2	CC	1
CC	1	CC	2	CC	1
CC	1	CC	2	CT	1
CC	1	CC	2	CT	1
CC	1	CC	2	CT	1
CC	1	CC	2	CT	1
CC	1	CC	2	CT	1
CC	1	CC	2	CT	1
CC	1	CC	2	CT	1
CC	1	CC	2	CT	1
CC	1	CC	2	CT	1
CC	1	CC	2	CT	1
CC	1	CC	2	CT	1
CC	1	CC	2	CT	1
CC	1	CC	2	CT	1
CC	1	CC	2	CT	1
CC	1	CC	2	CT	1
CC	1	CC	2	CT	1
CC	1	CC	2	CT	1
CC	1	CC	2	CT	1
CC	1	CC	2	CT	1
CC	1	CC	2	CT	1
CC	1	CC	2	CT	1
CC	1	CC	2	CT	1
CC	1	CC	2	CT	1
CC	1	CC	2	TT	1
CC	1	CC	2	TT	1
CC	1	CC	2	TT	1
CC	1	CC	2	TT	1
CC	1	CC	2	TT	1
CC	1	CC	2	TT	1
CC	1	CC	2	CC	2
CT	1	CC	2	CC	2
CT	1	CC	2	CC	2
CT	1	CC	2	CC	2
CT	1	CC	2	CC	2
CT	1	CC	2	CC	2
CT	1	CC	2	CC	2
CT	1	CC	2	CC	2
CT	1	CC	2	CC	2
CT	1	CC	2	CC	2
CT	1	CC	2	CC	2
CT	1	CC	2	CC	2
CT	1	CC	2	CC	2
CT	1	CC	2	CC	2
CT	1	CC	2	CC	2
CT	1	CT	2	CC	2
CT	1	CT	2	CC	2
CT	1	CT	2	CC	2
CT	1	CT	2	CC	2
CT	1	TT	2	CC	2
CT	1			CC	2
CT	1			CC	2
CT	1			CC	2
CT	1			CC	2
CT	1			CC	2
CT	1			CC	2
CT	1			CC	2
CT	1			CC	2
TT	1			CC	2
TT	1			CC	2
CC	2			CC	2
CC	2			CC	2
CC	2			CC	2
CC	2			CC	2
CC	2			CC	2
CC	2			CC	2
CC	2			CC	2
CC	2			CC	2
CC	2			CC	2
CC	2			CC	2
CC	2			CC	2
CC	2			CC	2
CC	2			CC	2
CC	2			CC	2
CC	2			CC	2
CC	2			CC	2
CC	2			CC	2
CC	2			CC	2
CC	2			CC	2
CC	2			CC	2
CC	2			CC	2
CC	2			CC	2
CC	2			CC	2
CC	2			CC	2
CC	2			CC	2
CC	2			CC	2
CC	2			CC	2
CC	2			CC	2
CC	2			CC	2
CC	2			CC	2
CC	2			CC	2
CC	2			CC	2
CC	2			CC	2
CC	2			CC	2
CC	2			CC	2
CC	2			CT	2
CC	2			CT	2
CC	2			CT	2
CC	2			CT	2
CC	2			CT	2
CC	2			CT	2
CC	2			CT	2
CC	2			CT	2
CC	2			CT	2
CC	2			CT	2
CC	2			CT	2
CC	2			CT	2
CC	2			CT	2
CC	2			CT	2
CC	2			CT	2
CC	2			CT	2
CC	2			CT	2
CC	2			CT	2
CC	2			CT	2
CC	2			CT	2
CC	2			CT	2
CC	2			CT	2
CC	2			CT	2
CC	2			TT	2
CC	2			TT	2
CC	2			TT	2
CC	2			TT	2
CC	2			TT	2
CC	2			TT	2
CC	2
CC	2
CC	2
CC	2
CC	2
CC	2
CC	2
CC	2
CC	2
CC	2
CC	2
CC	2
CC	2
CC	2
CC	2
CC	2
CC	2
CC	2
CC	2
CC	2
CC	2
CC	2
CC	2
CC	2
CC	2
CC	2
CC	2
CC	2
CC	2
CC	2
CC	2
CC	2
CC	2
CC	2
CC	2
CC	2
CC	2
CC	2
CC	2
CC	2
CC	2
CC	2
CC	2
CC	2
CC	2
CC	2
CC	2
CC	2
CC	2
CC	2
CC	2
CC	2
CC	2
CC	2
CC	2
CC	2
CC	2
CC	2
CC	2
CC	2
CC	2
CC	2
CC	2
CC	2
CC	2
CC	2
CC	2
CC	2
CC	2
CC	2
CC	2
CC	2
CC	2
CC	2
CC	2
CC	2
CC	2
CC	2
CC	2
CC	2
CC	2
CC	2
CC	2
CC	2
CC	2
CC	2
CC	2
CC	2
CC	2
CC	2
CC	2
CC	2
CC	2
CT	2
CT	2
CT	2
CT	2
CT	2
CT	2
CT	2
CT	2
CT	2
CT	2
CT	2
CT	2
CT	2
CT	2
CT	2
CT	2
CT	2
CT	2
CT	2
CT	2
CT	2
CT	2
CT	2
CT	2
CT	2
CT	2
CT	2
TT	2

## Sheet: GAB3
Duolang	Litter Size	Suffolk	Litter Size	Hu	Litter Size
GG	1	GG	1	GG	1
GG	1	GG	1	GG	1
GG	1	GG	1	GG	1
GG	1	GG	1	GG	1
GG	1	GG	1	GG	1
GG	1	GG	1	GG	1
GG	1	GG	1	GG	1
GG	1	GG	1	GG	1
GG	1	GG	1	GG	1
GG	1	GG	1	GG	1
GG	1	GG	1	GG	1
GG	1	GG	1	GG	1
GG	1	GG	1	GG	1
GG	1	GG	1	GG	1
GG	1	GG	1	GG	1
GG	1	GG	1	GG	1
GG	1	GG	1	GG	1
GG	1	GG	1	GG	1
GG	1	GG	1	GG	1
GG	1	GG	1	GG	1
GG	1	GG	1	GG	1
GG	1	GG	1	GG	1
GG	1	GG	1	GG	1
GG	1	GG	1	GG	1
GG	1	GG	1	GG	1
GG	1	GG	1	GG	1
GG	1	GG	1	GG	1
GG	1	GG	1	GG	1
GG	1	GG	1	GG	1
GG	1	GG	1	GG	1
GG	1	GG	1	GG	1
GG	1	GG	1	GG	1
GG	1	GG	1	GG	1
GG	1	GG	1	GG	1
GG	1	GG	1	GG	1
GG	1	GG	1	GG	1
GG	1	GG	1	GG	1
GG	1	GG	1	GG	1
GG	1	GG	1	GG	1
GG	1	GG	1	GG	1
GG	1	GG	1	GG	1
GG	1	GG	1	GG	1
GG	1	GG	1	GG	1
GG	1	GG	1	GG	1
GG	1	GG	1	GG	1
GG	1	GG	1	GG	1
GG	1	GG	1	GG	1
GG	1	GG	1	GG	1
GG	1	GG	1	GG	1
GG	1	GG	1	GG	1
GG	1	GG	1	GG	1
GG	1	GG	1	GG	1
GG	1	GG	1	GG	1
GG	1	GG	1	GG	1
GG	1	GG	1	GG	1
GG	1	GG	1	GG	1
GG	1	GG	1	GG	1
GG	1	GG	1	GG	1
GG	1	GG	1	GG	1
GG	1	GG	1	GG	1
GG	1	GG	1	GG	1
GG	1	GG	1	GG	1
GG	1	GG	1	GG	1
GG	1	GG	1	GG	1
GG	1	GG	1	GG	1
GG	1	GG	1	GG	1
GG	1	GG	1	GG	1
GG	1	GG	1	GG	1
GG	1	GG	1	GG	1
GG	1	GG	1	GG	1
GG	1	GG	1	GG	1
GG	1	GG	1	GG	1
GG	1	GG	1	GG	1
GG	1	GG	2	GG	2
GG	1	GG	2	GG	2
GG	1	GG	2	GG	2
GG	1	GG	2	GG	2
GG	1	GG	2	GG	2
GG	1	GG	2	GG	2
GG	1	GG	2	GG	2
GG	1	GG	2	GG	2
GG	1	GG	2	GG	2
GG	1	GG	2	GG	2
GG	1	GG	2	GG	2
GG	1	GG	2	GG	2
GG	1	GG	2	GG	2
GG	1	GG	2	GG	2
GG	1	GG	2	GG	2
GG	1	GG	2	GG	2
GG	1	GG	2	GG	2
GG	1	GG	2	GG	2
GG	1	GG	2	GG	2
GA	1	GG	2	GG	2
GA	1			GG	2
GA	1			GG	2
GA	1			GG	2
GA	1			GG	2
GA	1			GG	2
GA	1			GG	2
GA	1			GG	2
GA	1			GG	2
GA	1			GG	2
GA	1			GG	2
GA	1			GG	2
GA	1			GG	2
GA	1			GG	2
GA	1			GG	2
GA	1			GG	2
GA	1			GG	2
GA	1			GG	2
GA	1			GG	2
GA	1			GG	2
GA	1			GG	2
GA	1			GG	2
GA	1			GG	2
GA	1			GG	2
GA	1			GG	2
GA	1			GG	2
GA	1			GG	2
GA	1			GG	2
GA	1			GG	2
GA	1			GG	2
GA	1			GG	2
AA	1			GG	2
GG	2			GG	2
GG	2			GG	2
GG	2			GG	2
GG	2			GG	2
GG	2			GG	2
GG	2			GG	2
GG	2			GG	2
GG	2			GG	2
GG	2			GG	2
GG	2			GG	2
GG	2			GG	2
GG	2			GG	2
GG	2			GG	2
GG	2			GG	2
GG	2			GG	2
GG	2			GG	2
GG	2			GG	2
GG	2			GG	2
GG	2			GG	2
GG	2			GG	2
GG	2			GG	2
GG	2			GG	2
GG	2			GG	2
GG	2			GG	2
GG	2			GG	2
GG	2			GG	2
GG	2			GG	2
GG	2			GG	2
GG	2			GG	2
GG	2			GG	2
GG	2			GG	2
GG	2			GG	2
GG	2			GG	2
GG	2			GG	2
GG	2			GG	2
GG	2			GG	2
GG	2			GG	2
GG	2			GG	2
GG	2			GG	2
GG	2			GG	2
GG	2			GG	2
GG	2			GG	2
GG	2			GG	2
GG	2
GG	2
GG	2
GG	2
GG	2
GG	2
GG	2
GG	2
GG	2
GG	2
GG	2
GG	2
GG	2
GG	2
GG	2
GG	2
GG	2
GG	2
GG	2
GG	2
GG	2
GG	2
GG	2
GG	2
GG	2
GG	2
GG	2
GG	2
GG	2
GG	2
GG	2
GG	2
GG	2
GG	2
GG	2
GG	2
GG	2
GG	2
GG	2
GG	2
GG	2
GG	2
GG	2
GG	2
GG	2
GG	2
GG	2
GG	2
GG	2
GG	2
GG	2
GG	2
GG	2
GG	2
GG	2
GA	2
GA	2
GA	2
GA	2
GA	2
GA	2
GA	2
GA	2
GA	2
GA	2
GA	2
GA	2
GA	2
GA	2
GA	2
GA	2
GA	2
GA	2
GA	2
GA	2
GA	2
GA	2
GA	2
GA	2
GA	2
GA	2
GA	2
GA	2
GA	2
GA	2
GA	2
GA	2
GA	2
GA	2
GA	2
GA	2
GA	2
GA	2
GA	2
GA	2
GA	2
GA	2
GA	2
GA	2
GA	2
GA	2
GA	2
GA	2
GA	2
GA	2
GA	2
GA	2
GA	2
GA	2
GA	2
GA	2
GA	2
GA	2
GA	2
GA	2
GA	2
GA	2
GA	2
GA	2
GA	2
AA	2

## Sheet: ARHGEF9
Duolang	Litter Size	Suffolk	Litter Size	Hu	Litter Size
CC	1	CC	1	CC	1
CC	1	CC	1	CC	1
CC	1	CC	1	CC	1
CC	1	CC	1	CC	1
CC	1	CC	1	CC	1
CC	1	CC	1	CC	1
CC	1	CC	1	CC	1
CC	1	CC	1	CC	1
CC	1	CC	1	CC	1
CC	1	CC	1	CC	1
CC	1	CC	1	CC	1
CC	1	CC	1	CC	1
CC	1	CC	1	CC	1
CC	1	CC	1	CC	1
CC	1	CC	1	CC	1
CC	1	CC	1	CC	1
CC	1	CC	1	CC	1
CC	1	CC	1	CC	1
CC	1	CC	1	CC	1
CC	1	CC	1	CC	1
CC	1	CC	1	CC	1
CC	1	CC	1	CC	1
CC	1	CC	1	CC	1
CC	1	CC	1	CC	1
CC	1	CC	1	CC	1
CC	1	CC	1	CC	1
CC	1	CC	1	CC	1
CC	1	CC	1	CC	1
CC	1	CC	1	CC	1
CC	1	CC	1	CC	1
CC	1	CC	1	CC	1
CC	1	CC	1	CC	1
CC	1	CC	1	CC	1
CC	1	CC	1	CC	1
CC	1	CC	1	CC	1
CC	1	CC	1	CC	1
CC	1	CC	1	CC	1
CC	1	CC	1	CC	1
CC	1	CC	1	CC	1
CC	1	CC	1	CC	1
CC	1	CC	1	CC	1
CC	1	CC	1	CC	1
CC	1	CC	1	CC	1
CC	1	CC	1	CC	1
CC	1	CC	1	CC	1
CC	1	CC	1	CC	1
CC	1	CC	1	CC	1
CC	1	CC	1	CC	1
CC	1	CC	1	CC	1
CC	1	CC	1	CC	1
CC	1	CC	1	CC	1
CC	1	CC	1	CC	1
CC	1	CC	1	CC	1
CC	1	CC	1	CC	1
CC	1	CC	1	CC	1
CC	1	CC	1	CC	1
CC	1	CC	1	CC	1
CC	1	CC	1	CC	1
CC	1	CC	1	CC	1
CC	1	CC	1	CC	1
CC	1	CC	1	CC	1
CC	1	CC	1	CC	1
CC	1	CC	1	CC	1
CC	1	CC	1	CC	1
CC	1	CC	1	CC	1
CC	1	CC	1	CC	1
CC	1	CC	1	CC	1
CC	1	CC	1	CC	1
CC	1	CC	1	CC	1
CC	1	CC	1	CC	1
CC	1	CC	1	CC	1
CC	1	CC	1	CC	1
CC	1	CC	1	CC	1
CC	1	CC	2	CA	1
CC	1	CC	2	AA	1
CC	1	CC	2	CC	2
CC	1	CC	2	CC	2
CC	1	CC	2	CC	2
CC	1	CC	2	CC	2
CC	1	CC	2	CC	2
CC	1	CC	2	CC	2
CC	1	CC	2	CC	2
CC	1	CC	2	CC	2
CC	1	CC	2	CC	2
CC	1	CC	2	CC	2
CC	1	CC	2	CC	2
CC	1	CC	2	CC	2
CC	1	CC	2	CC	2
CC	1	CC	2	CC	2
CC	1	CC	2	CC	2
CC	1	CC	2	CC	2
CC	1	CC	2	CC	2
CC	1	CC	2	CC	2
CC	1			CC	2
CC	1			CC	2
CC	1			CC	2
CC	1			CC	2
CC	1			CC	2
CC	1			CC	2
CC	1			CC	2
CC	1			CC	2
CC	1			CC	2
CC	1			CC	2
CC	1			CC	2
CC	1			CC	2
CC	1			CC	2
CC	1			CC	2
CC	1			CC	2
CC	1			CC	2
CC	1			CC	2
CC	1			CC	2
CC	1			CC	2
CC	1			CC	2
CC	1			CC	2
CC	1			CC	2
CC	1			CC	2
CC	1			CC	2
CC	1			CC	2
CC	1			CC	2
CC	1			CC	2
CC	1			CC	2
CC	1			CC	2
CC	1			CC	2
CC	1			CC	2
CC	1			CC	2
CC	1			CC	2
CC	1			CC	2
CC	1			CC	2
CC	1			CC	2
CC	1			CC	2
CC	1			CC	2
CC	1			CC	2
CC	1			CC	2
CA	1			CC	2
CA	1			CC	2
CA	1			CC	2
CA	1			CC	2
CA	1			CC	2
CA	1			CC	2
CA	1			CC	2
CA	1			CC	2
CA	1			CC	2
CA	1			CC	2
CA	1			CC	2
CC	2			CC	2
CC	2			CA	2
CC	2			CA	2
CC	2			CA	2
CC	2			CA	2
CC	2			CA	2
CC	2			CA	2
CC	2			CA	2
CC	2			CA	2
CC	2			CA	2
CC	2			CA	2
CC	2			CA	2
CC	2			CA	2
CC	2			CA	2
CC	2			CA	2
CC	2			CA	2
CC	2			CA	2
CC	2			CA	2
CC	2			CA	2
CC	2			CA	2
CC	2			CA	2
CC	2			CA	2
CC	2			AA	2
CC	2
CC	2
CC	2
CC	2
CC	2
CC	2
CC	2
CC	2
CC	2
CC	2
CC	2
CC	2
CC	2
CC	2
CC	2
CC	2
CC	2
CC	2
CC	2
CC	2
CC	2
CC	2
CC	2
CC	2
CC	2
CC	2
CC	2
CC	2
CC	2
CC	2
CC	2
CC	2
CC	2
CC	2
CC	2
CC	2
CC	2
CC	2
CC	2
CC	2
CC	2
CC	2
CC	2
CC	2
CC	2
CC	2
CC	2
CC	2
CC	2
CC	2
CC	2
CC	2
CC	2
CC	2
CC	2
CC	2
CC	2
CC	2
CC	2
CC	2
CC	2
CC	2
CC	2
CC	2
CC	2
CC	2
CC	2
CC	2
CC	2
CC	2
CC	2
CC	2
CC	2
CC	2
CC	2
CC	2
CC	2
CC	2
CC	2
CC	2
CC	2
CC	2
CC	2
CC	2
CC	2
CC	2
CC	2
CC	2
CC	2
CC	2
CC	2
CC	2
CC	2
CC	2
CC	2
CC	2
CC	2
CC	2
CC	2
CC	2
CC	2
CC	2
CC	2
CC	2
CC	2
CC	2
CC	2
CC	2
CC	2
CA	2
CA	2
CA	2
CA	2
CA	2
CA	2
CA	2
CA	2
CA	2
CA	2
CA	2
CA	2

## Sheet: SLK(g.27107842)
Duolang	Litter Size	Suffolk	Litter Size	Hu	Litter Size
CC	1	CC	1	CC	1
CC	1	CC	1	CC	1
CC	1	CC	1	CC	1
CC	1	CC	1	CC	1
CC	1	CC	1	CC	1
CC	1	CC	1	CC	1
CC	1	CC	1	CC	1
CC	1	CC	1	CC	1
CC	1	CC	1	CC	1
CC	1	CC	1	CC	1
CC	1	CC	1	CC	1
CC	1	CC	1	CC	1
CC	1	CC	1	CC	1
CC	1	CC	1	CC	1
CC	1	CC	1	CC	1
CC	1	CC	1	CC	1
CC	1	CC	1	CC	1
CC	1	CC	1	CC	1
CC	1	CC	1	CC	1
CC	1	CC	1	CC	1
CC	1	CC	1	CC	1
CC	1	CC	1	CC	1
CC	1	CC	1	CC	1
CC	1	CC	1	CC	1
CC	1	CC	1	CC	1
CC	1	CC	1	CC	1
CC	1	CC	1	CC	1
CC	1	CC	1	CC	1
CC	1	CC	1	CC	1
CC	1	CC	1	CC	1
CC	1	CC	1	CC	1
CC	1	CC	1	CC	1
CC	1	CC	1	CC	1
CC	1	CC	1	CC	1
CC	1	CC	1	CC	1
CC	1	CC	1	CC	1
CC	1	CC	1	CC	1
CC	1	CC	1	CC	1
CC	1	CC	1	CC	1
CC	1	CC	1	CC	1
CC	1	CT	1	CC	1
CC	1	CT	1	CC	1
CC	1	CT	1	CC	1
CC	1	CT	1	CC	1
CC	1	CT	1	CC	1
CC	1	CT	1	CC	1
CC	1	CT	1	CC	1
CC	1	CT	1	CC	1
CC	1	CT	1	CC	1
CC	1	CT	1	CC	1
CC	1	CT	1	CC	1
CC	1	CT	1	CT	1
CC	1	CT	1	CT	1
CC	1	CT	1	CT	1
CC	1	CT	1	CT	1
CC	1	CT	1	CT	1
CC	1	CT	1	CT	1
CC	1	CT	1	CT	1
CC	1	CT	1	CT	1
CC	1	CT	1	CT	1
CC	1	CT	1	CT	1
CC	1	CT	1	CT	1
CC	1	TT	1	CT	1
CC	1	CC	2	CT	1
CC	1	CC	2	CT	1
CC	1	CC	2	CT	1
CC	1	CC	2	CT	1
CC	1	CC	2	CT	1
CC	1	CC	2	CT	1
CC	1	CC	2	CT	1
CC	1	CC	2	CT	1
CC	1	CC	2	CT	1
CC	1	CC	2	CT	1
CC	1	CC	2	CC	2
CC	1	CC	2	CC	2
CC	1	CC	2	CC	2
CC	1	CC	2	CC	2
CC	1	CC	2	CC	2
CC	1	CC	2	CC	2
CC	1	CT	2	CC	2
CC	1	CT	2	CC	2
CC	1	CT	2	CC	2
CC	1	TT	2	CC	2
CC	1	TT	2	CC	2
CC	1	TT	2	CC	2
CC	1	TT	2	CC	2
CC	1	TT	2	CC	2
CC	1	TT	2	CC	2
CC	1	TT	2	CC	2
CC	1	TT	2	CC	2
CC	1	TT	2	CC	2
CC	1	TT	2	CC	2
CC	1	TT	2	CC	2
CC	1			CC	2
CC	1			CC	2
CC	1			CC	2
CC	1			CC	2
CC	1			CC	2
CC	1			CC	2
CC	1			CC	2
CC	1			CC	2
CC	1			CC	2
CC	1			CC	2
CC	1			CC	2
CC	1			CC	2
CC	1			CC	2
CC	1			CC	2
CC	1			CC	2
CC	1			CC	2
CC	1			CC	2
CC	1			CC	2
CC	1			CC	2
CC	1			CC	2
CC	1			CC	2
CC	1			CC	2
CC	1			CC	2
CC	1			CC	2
CC	1			CC	2
CC	1			CC	2
CC	1			CC	2
CC	1			CC	2
CC	1			CC	2
CC	1			CC	2
CC	1			CC	2
CC	1			CC	2
CC	1			CC	2
CC	1			CC	2
CC	1			CC	2
CC	1			CC	2
CC	1			CC	2
CC	1			CC	2
CC	1			CC	2
CC	1			CC	2
CC	1			CC	2
CC	1			CC	2
CC	1			CC	2
CC	1			CC	2
CC	1			CC	2
CC	1			CC	2
CC	1			CC	2
CC	1			CC	2
CC	1			CC	2
CC	1			CC	2
CC	1			CC	2
CC	2			CC	2
CC	2			CC	2
CC	2			CC	2
CC	2			CC	2
CC	2			CC	2
CC	2			CC	2
CC	2			CC	2
CC	2			CC	2
CC	2			CC	2
CC	2			CC	2
CC	2			CC	2
CC	2			CC	2
CC	2			CC	2
CC	2			CC	2
CC	2			CC	2
CC	2			CC	2
CC	2			CC	2
CC	2			CC	2
CC	2			CC	2
CC	2			CC	2
CC	2			CC	2
CC	2			CC	2
CC	2			CT	2
CC	2
CC	2
CC	2
CC	2
CC	2
CC	2
CC	2
CC	2
CC	2
CC	2
CC	2
CC	2
CC	2
CC	2
CC	2
CC	2
CC	2
CC	2
CC	2
CC	2
CC	2
CC	2
CC	2
CC	2
CC	2
CC	2
CC	2
CC	2
CC	2
CC	2
CC	2
CC	2
CC	2
CC	2
CC	2
CC	2
CC	2
CC	2
CC	2
CC	2
CC	2
CC	2
CC	2
CC	2
CC	2
CC	2
CC	2
CC	2
CC	2
CC	2
CC	2
CC	2
CC	2
CC	2
CC	2
CC	2
CC	2
CC	2
CC	2
CC	2
CC	2
CC	2
CC	2
CC	2
CC	2
CC	2
CC	2
CC	2
CC	2
CC	2
CC	2
CC	2
CC	2
CC	2
CC	2
CC	2
CC	2
CC	2
CC	2
CC	2
CC	2
CC	2
CC	2
CC	2
CC	2
CC	2
CC	2
CC	2
CC	2
CC	2
CC	2
CC	2
CC	2
CC	2
CC	2
CC	2
CC	2
CC	2
CC	2
CC	2
CC	2
CC	2
CC	2
CC	2
CC	2
CC	2
CC	2
CC	2
CC	2
CC	2
CC	2
CC	2
CC	2
CC	2
CC	2
CC	2
CC	2
CC	2
CC	2
CC	2
CC	2

## Sheet: SLK(g.g.27108855)
Duolang	Litter Size	Suffolk	Litter Size	Hu	Litter Size
GG	1	GG	1	GG	1
GG	1	GG	1	GG	1
GG	1	GG	1	GG	1
GG	1	GG	1	GG	1
GG	1	GG	1	GG	1
GG	1	GG	1	GG	1
GG	1	GG	1	GG	1
GG	1	GG	1	GG	1
GG	1	GG	1	GG	1
GG	1	GG	1	GG	1
GG	1	GG	1	GG	1
GG	1	GG	1	GG	1
GG	1	GG	1	GG	1
GG	1	GG	1	GG	1
GG	1	GG	1	GG	1
GG	1	GG	1	GG	1
GG	1	GG	1	GG	1
GG	1	GG	1	GG	1
GG	1	GG	1	GG	1
GG	1	GG	1	GG	1
GG	1	GG	1	GG	1
GG	1	GG	1	GG	1
GG	1	GG	1	GG	1
GG	1	GG	1	GG	1
GG	1	GG	1	GG	1
GG	1	GG	1	GG	1
GG	1	GG	1	GG	1
GG	1	GG	1	GG	1
GG	1	GG	1	GG	1
GG	1	GG	1	GG	1
GG	1	GG	1	GG	1
GG	1	GG	1	GG	1
GG	1	GG	1	GG	1
GG	1	GG	1	GG	1
GG	1	GG	1	GG	1
GG	1	GG	1	GG	1
GG	1	GG	1	GG	1
GG	1	GG	1	GG	1
GG	1	GG	1	GA	1
GG	1	GG	1	GA	1
GG	1	GG	1	GA	1
GG	1	GG	1	GA	1
GG	1	GG	1	GA	1
GG	1	GG	1	GA	1
GG	1	GG	1	GA	1
GG	1	GG	1	GA	1
GG	1	GG	1	GA	1
GG	1	GG	1	GA	1
GG	1	GA	1	GA	1
GG	1	GA	1	GA	1
GG	1	GA	1	GA	1
GG	1	GA	1	GA	1
GG	1	GA	1	GA	1
GG	1	GA	1	GA	1
GG	1	GA	1	GA	1
GG	1	GA	1	GA	1
GG	1	GA	1	GA	1
GG	1	GA	1	GA	1
GG	1	GA	1	GA	1
GG	1	GA	1	GA	1
GG	1	GA	1	GA	1
GG	1	GA	1	GA	1
GG	1	GA	1	GA	1
GG	1	GA	1	AA	1
GG	1	GA	1	AA	1
GG	1	GA	1	AA	1
GG	1	GA	1	GG	2
GG	1	GA	1	GG	2
GG	1	GA	1	GG	2
GG	1	GA	1	GG	2
GA	1	GA	1	GG	2
GA	1	GA	1	GG	2
GA	1	GG	2	GG	2
GA	1	GG	2	GG	2
GA	1	GG	2	GG	2
GA	1	GG	2	GG	2
GA	1	GG	2	GG	2
GA	1	GG	2	GG	2
GA	1	GG	2	GG	2
GA	1	GG	2	GG	2
GA	1	GG	2	GG	2
GA	1	GG	2	GG	2
GA	1	GG	2	GG	2
GA	1	GG	2	GG	2
GA	1	GG	2	GG	2
GA	1	GG	2	GG	2
GA	1	GG	2	GG	2
GA	1	GG	2	GG	2
GA	1	GG	2	GG	2
GA	1	GA	2	GG	2
GA	1	GA	2	GG	2
GA	1	GA	2	GG	2
GA	1			GG	2
GA	1			GG	2
GA	1			GG	2
GA	1			GG	2
GA	1			GG	2
GA	1			GG	2
GA	1			GG	2
GA	1			GG	2
GA	1			GG	2
GA	1			GG	2
GA	1			GG	2
GA	1			GG	2
GA	1			GG	2
GA	1			GG	2
GA	1			GG	2
GA	1			GG	2
AA	1			GG	2
AA	1			GG	2
AA	1			GG	2
AA	1			GG	2
AA	1			GG	2
AA	1			GG	2
AA	1			GG	2
AA	1			GG	2
AA	1			GG	2
AA	1			GG	2
AA	1			GG	2
AA	1			GG	2
AA	1			GG	2
AA	1			GG	2
AA	1			GG	2
AA	1			GG	2
AA	1			GG	2
AA	1			GG	2
AA	1			GG	2
AA	1			GG	2
AA	1			GG	2
AA	1			GG	2
AA	1			GG	2
AA	1			GG	2
AA	1			GG	2
GG	2			GG	2
GG	2			GG	2
GG	2			GG	2
GG	2			GG	2
GG	2			GG	2
GG	2			GG	2
GG	2			GG	2
GG	2			GG	2
GG	2			GG	2
GG	2			GG	2
GG	2			GA	2
GG	2			GA	2
GG	2			GA	2
GG	2			GA	2
GG	2			GA	2
GG	2			GA	2
GG	2			GA	2
GG	2			GA	2
GG	2			GA	2
GG	2			GA	2
GG	2			GA	2
GG	2			GA	2
GG	2			GA	2
GG	2			GA	2
GG	2			GA	2
GG	2			GA	2
GG	2			GA	2
GG	2			AA	2
GG	2			AA	2
GG	2			AA	2
GG	2			AA	2
GG	2			AA	2
GG	2			AA	2
GG	2
GG	2
GG	2
GG	2
GG	2
GG	2
GG	2
GG	2
GG	2
GG	2
GG	2
GG	2
GG	2
GG	2
GG	2
GG	2
GG	2
GG	2
GG	2
GG	2
GG	2
GG	2
GG	2
GG	2
GG	2
GG	2
GG	2
GG	2
GG	2
GG	2
GG	2
GG	2
GG	2
GG	2
GG	2
GA	2
GA	2
GA	2
GA	2
GA	2
GA	2
GA	2
GA	2
GA	2
GA	2
GA	2
GA	2
GA	2
GA	2
GA	2
GA	2
GA	2
GA	2
GA	2
GA	2
GA	2
GA	2
GA	2
GA	2
GA	2
GA	2
GA	2
GA	2
GA	2
GA	2
GA	2
GA	2
GA	2
GA	2
GA	2
GA	2
GA	2
AA	2
AA	2
AA	2
AA	2
AA	2
AA	2
AA	2
AA	2
AA	2
AA	2
AA	2
AA	2
AA	2
AA	2
AA	2
AA	2
AA	2
AA	2
AA	2
AA	2
AA	2
AA	2
AA	2
AA	2
AA	2
AA	2
AA	2
AA	2
AA	2
AA	2
AA	2
AA	2
AA	2
AA	2
AA	2
AA	2
AA	2
AA	2
AA	2
AA	2
AA	2
AA	2
AA	2
AA	2
AA	2
AA	2
AA	2
AA	2
AA	2
AA	2

## Sheet: FSHR
Duolang	Litter Size	Suffolk	Litter Size	Hu	Litter Size
TT	1	TT	1	TT	1
TT	1	TT	1	TT	1
TT	1	TT	1	TT	1
TT	1	TT	1	TT	1
TT	1	TT	1	TT	1
TT	1	TT	1	TT	1
TT	1	TT	1	TT	1
TT	1	TT	1	TT	1
TT	1	TT	1	TT	1
TT	1	TT	1	TT	1
TT	1	TT	1	TT	1
TT	1	TT	1	TT	1
TT	1	TT	1	TT	1
TT	1	TT	1	TT	1
TT	1	TT	1	TT	1
TT	1	TT	1	TT	1
TT	1	TT	1	TT	1
TT	1	TT	1	TT	1
TT	1	TT	1	TT	1
TT	1	TT	1	TT	1
TT	1	TT	1	TT	1
TT	1	TT	1	TT	1
TT	1	TT	1	TT	1
TT	1	TT	1	TT	1
TT	1	TT	1	TT	1
TT	1	TT	1	TT	1
TT	1	TT	1	TT	1
TT	1	TT	1	TT	1
TT	1	TT	1	TT	1
TT	1	TT	1	TT	1
TT	1	TT	1	TT	1
TT	1	TT	1	TT	1
TT	1	TT	1	TT	1
TT	1	TT	1	TT	1
TT	1	TT	1	TT	1
TT	1	TT	1	TT	1
TT	1	TT	1	TT	1
TT	1	TT	1	TT	1
TT	1	TT	1	TT	1
TT	1	TT	1	TT	1
TT	1	TT	1	TT	1
TT	1	TT	1	TT	1
TT	1	TT	1	TT	1
TT	1	TT	1	TT	1
TT	1	TT	1	TT	1
TT	1	TT	1	TG	1
TT	1	TT	1	TG	1
TT	1	TT	1	TG	1
TT	1	TT	1	TG	1
TT	1	TT	1	TG	1
TT	1	TT	1	TG	1
TT	1	TT	1	TG	1
TT	1	TT	1	GG	1
TT	1	TT	1	GG	1
TT	1	TT	1	GG	1
TT	1	TT	1	GG	1
TT	1	TT	1	GG	1
TT	1	TT	1	GG	1
TT	1	TT	1	TT	2
TT	1	TT	1	TT	2
TT	1	TG	1	TT	2
TT	1	TG	1	TT	2
TT	1	TG	1	TT	2
TT	1	TG	1	TT	2
TT	1	TG	1	TT	2
TT	1	TG	1	TT	2
TT	1	TG	1	TT	2
TT	1	GG	1	TT	2
TT	1	GG	1	TT	2
TT	1	GG	1	TT	2
TT	1	TT	2	TT	2
TT	1	TT	2	TT	2
TT	1	TT	2	TT	2
TT	1	TT	2	TT	2
TT	1	TT	2	TT	2
TT	1	TT	2	TT	2
TT	1	TT	2	TT	2
TT	1	TT	2	TT	2
TT	1	TT	2	TT	2
TT	1	TT	2	TT	2
TT	1	TT	2	TT	2
TT	1	TT	2	TT	2
TT	1	TT	2	TT	2
TT	1	TG	2	TT	2
TT	1	TG	2	TT	2
TT	1	TG	2	TT	2
TT	1	TG	2	TT	2
TG	1	GG	2	TT	2
TG	1	GG	2	TT	2
TG	1	GG	2	TT	2
TG	1	GG	2	TT	2
TG	1	GG	2	TT	2
TG	1	GG	2	TT	2
TG	1			TT	2
TG	1			TT	2
TG	1			TT	2
TG	1			TT	2
TG	1			TT	2
TG	1			TT	2
TG	1			TT	2
TG	1			TT	2
TG	1			TT	2
TG	1			TT	2
TG	1			TT	2
TG	1			TT	2
TG	1			TT	2
TG	1			TT	2
TG	1			TT	2
TG	1			TT	2
TG	1			TT	2
TG	1			TT	2
TG	1			TT	2
TG	1			TT	2
TG	1			TT	2
TG	1			TT	2
TG	1			TT	2
TG	1			TT	2
TG	1			TT	2
TG	1			TT	2
TG	1			TT	2
TG	1			TT	2
GG	1			TT	2
GG	1			TT	2
GG	1			TT	2
GG	1			TT	2
GG	1			TT	2
GG	1			TT	2
GG	1			TT	2
GG	1			TT	2
GG	1			TT	2
GG	1			TT	2
TT	2			TT	2
TT	2			TT	2
TT	2			TT	2
TT	2			TT	2
TT	2			TT	2
TT	2			TT	2
TT	2			TG	2
TT	2			TG	2
TT	2			TG	2
TT	2			TG	2
TT	2			TG	2
TT	2			TG	2
TT	2			TG	2
TT	2			TG	2
TT	2			TG	2
TT	2			TG	2
TT	2			TG	2
TT	2			TG	2
TT	2			TG	2
TT	2			TG	2
TT	2			TG	2
TT	2			TG	2
TT	2			TG	2
TT	2			TG	2
TT	2			TG	2
TT	2			TG	2
TT	2			TG	2
TT	2			TG	2
TT	2			TG	2
TT	2			GG	2
TT	2			GG	2
TT	2			GG	2
TT	2			GG	2
TT	2			GG	2
TT	2			GG	2
TT	2			GG	2
TT	2
TT	2
TT	2
TT	2
TT	2
TT	2
TT	2
TT	2
TT	2
TT	2
TT	2
TT	2
TT	2
TT	2
TT	2
TT	2
TT	2
TT	2
TT	2
TT	2
TT	2
TT	2
TT	2
TT	2
TT	2
TT	2
TT	2
TT	2
TT	2
TT	2
TT	2
TT	2
TT	2
TT	2
TT	2
TT	2
TT	2
TT	2
TT	2
TT	2
TG	2
TG	2
TG	2
TG	2
TG	2
TG	2
TG	2
TG	2
TG	2
TG	2
TG	2
TG	2
TG	2
TG	2
TG	2
TG	2
TG	2
TG	2
TG	2
TG	2
TG	2
TG	2
TG	2
TG	2
TG	2
TG	2
TG	2
TG	2
TG	2
TG	2
TG	2
TG	2
TG	2
TG	2
TG	2
TG	2
TG	2
TG	2
TG	2
TG	2
TG	2
TG	2
TG	2
TG	2
TG	2
TG	2
TG	2
TG	2
TG	2
TG	2
TG	2
GG	2
GG	2
GG	2
GG	2
GG	2
GG	2
GG	2
GG	2
GG	2
GG	2
GG	2
GG	2
GG	2
GG	2
GG	2
GG	2
GG	2
GG	2
GG	2
GG	2
GG	2
GG	2
GG	2
GG	2
GG	2
GG	2
GG	2
GG	2
GG	2
GG	2
